# Supplementary material for: The evolution of protein domain repertoires: Shedding light on the origins of the Herpesviridae family
Source: Virus Evol. 2020 Feb 5;6(1):veaa001. doi: 10.1093/ve/veaa001 (PMC7000910; doi:10.1093/ve/veaa001)
Supplement: veaa001_Supplementary_Data [file veaa001_supplementary_data.zip]

Archive with 3 entries (3 files):
- Supplemental_Table_S3.xlsx
- Supplemental_Table_S1.xlsx
- Supplemental_Table_S2.xlsx
