# Supplementary material for: The evolution of protein domain repertoires: Shedding light on the origins of the Herpesviridae family
Source: Virus Evol. 2020 Feb 5;6(1):veaa001. doi: 10.1093/ve/veaa001 (PMC7000910; doi:10.1093/ve/veaa001)
Supplement: veaa001_Supplementary_Data [file veaa001_supplementary_data.zip › Supplemental_Table_S3.xlsx]

## Sheet: Table S3
Supplemental Table S3. List of viruses included in this study. α = Alphaherpesvirinae; β = Betaherpesvirinae; γ = Gammaherpesvirinae; Allo- = Alloherpesviridae; and Malaco- = Malacoherpesviridae.
Group	Genus	TaxID	Viral species	Accronym	AccNo	Genome size (bp)	# of proteins
α	Iltovirus	10386	Gallid alphaherpesvirus 1	GaHV1	NC_006623	148687	79
α	Iltovirus	50294	Psittacid alphaherpesvirus 1	PsHV1	NC_005264	163025	77
α	Mardivirus	104388	Anatid alphaherpesvirus 1	AnHV1	NC_013036	158091	77
α	Mardivirus	93386	Columbid alphaherpesvirus 1	CoHV1	NC_034266	204237	130
α	Mardivirus	1510155	Falconid herpesvirus 1	FaHV1	NC_024450	204054	130
α	Mardivirus	10390	Gallid alphaherpesvirus 2	GaHV2	NC_002229	177874	85
α	Mardivirus	35250	Gallid alphaherpesvirus 3	GaHV3	NC_002577	164270	76
α	Mardivirus	37108	Meleagrid alphaherpesvirus 1	MeHV1	NC_002641	159160	79
α	Mardivirus	1890678	Spheniscid herpesvirus 2	SpHV2	NC_033464	164540	86
α	Scutavirus	1561226	Testudinid herpesvirus 3	TeHV3	NC_027916	160358	110
α	Simplexvirus	35243	Ateline alphaherpesvirus 1	AtHV1	NC_034446	147346	69
α	Simplexvirus	10317	Cercopithecine alphaherpesvirus 2	CeHV2	NC_006560	150715	75
α	Simplexvirus	332937	Chimpanzee herpesvirus strain 105640	ChHV1	NC_023677	153158	77
α	Simplexvirus	1343901	Fruit bat alphaherpesvirus 1	FBaHV1	NC_024306	149459	70
α	Simplexvirus	10298	Human alphaherpesvirus 1	HHV1	NC_001806	152222	77
α	Simplexvirus	10310	Human alphaherpesvirus 2	HHV2	NC_001798	154675	77
α	Simplexvirus	481315	Leporid alphaherpesvirus 4	LHV4	NC_029311	124049	79
α	Simplexvirus	10325	Macacine alphaherpesvirus 1	CeHV1	NC_004812	156789	75
α	Simplexvirus	137443	Macropodid alphaherpesvirus 1	MaHV1	NC_029132	140122	76
α	Simplexvirus	340907	Papiine alphaherpesvirus 2	CeHV16	NC_007653	156487	75
α	Simplexvirus	10353	Saimiriine alphaherpesvirus 1	SaHV1	NC_014567	156742	70
α	Varicellovirus	10320	Bovine alphaherpesvirus 1	BoHV1	NC_001847	135301	70
α	Varicellovirus	35244	Bovine alphaherpesvirus 5	BoHV5	NC_005261	137821	70
α	Varicellovirus	170325	Canid alphaherpesvirus 1	CaHV1	NC_030117	125171	76
α	Varicellovirus	35246	Cercopithecine alphaherpesvirus 9	CeHV9	NC_002686	124784	74
α	Varicellovirus	10326	Equid alphaherpesvirus 1	EHV1	NC_001491	150224	80
α	Varicellovirus	80341	Equid alphaherpesvirus 3	EHV3	NC_024771	151601	80
α	Varicellovirus	10331	Equid alphaherpesvirus 4	EHV4	NC_001844	145597	79
α	Varicellovirus	39637	Equid alphaherpesvirus 8	EHV8	NC_017826	149332	81
α	Varicellovirus	55744	Equid alphaherpesvirus 9	EHV9	NC_011644	148371	80
α	Varicellovirus	10334	Felid alphaherpesvirus 1	FeHV1	NC_013590	135797	77
α	Varicellovirus	10335	Human alphaherpesvirus 3	HHV3	NC_001348	124884	73
α	Varicellovirus	10345	Suid alphaherpesvirus 1	SuHV1	NC_006151	143461	69
β	-	33706	Caviid betaherpesvirus 2	CavHV2	NC_020231	233501	110
β	-	1608255	Suid betaherpesvirus 2	SuHV2	NC_022233	128367	80
β	-	10397	Tupaiid betaherpesvirus 1	TuHV1	NC_002794	195859	158
β	Cytomegalovirus	50290	Aotine betaherpesvirus 1	AoHV1	NC_016447	219474	146
β	Cytomegalovirus	50292	Cercopithecine betaherpesvirus 5	CeHV5	NC_012783	226205	177
β	Cytomegalovirus	1919083	Cynomolgus cytomegalovirus	CyCMV	NC_033176	224064	173
β	Cytomegalovirus	10359	Human betaherpesvirus 5	HHV5	NC_006273	235646	169
β	Cytomegalovirus	47929	Macacine betaherpesvirus 3	McHV3	NC_006150	221454	223
β	Cytomegalovirus	188763	Panine betaherpesvirus 2	PnHV2	NC_003521	241087	169
β	Cytomegalovirus	1667587	Papio ursinus cytomegalovirus	CeHV5-2	NC_027016	226084	84
β	Cytomegalovirus	1535247	Saimiriine betaherpesvirus 4	SaHV4	NC_016448	196691	141
β	Muromegalovirus	10366	Murid betaherpesvirus 1	MuHV1	NC_004065	230278	161
β	Muromegalovirus	1261657	Murid betaherpesvirus 8	MuHV8	NC_019559	202946	137
β	Muromegalovirus	79700	Rat cytomegalovirus Maastricht	MuHV2	NC_002512	230138	167
β	Proboscivirus	548914	Elephant endotheliotropic herpesvirus 4	ElHV4	NC_028379	205896	120
β	Proboscivirus	768738	Elephant endotheliotropic herpesvirus 5	ElHV5	NC_024696	180800	115
β	Proboscivirus	146015	Elephantid betaherpesvirus 1	ElHV1	NC_020474	180421	113
β	Roseolovirus	32603	Human betaherpesvirus 6A	HHV6A	NC_001664	159322	88
β	Roseolovirus	32604	Human betaherpesvirus 6B	HHV6B	NC_000898	162114	104
β	Roseolovirus	10372	Human betaherpesvirus 7	HHV7	NC_001716	153080	86
β	Roseolovirus	1846169	Macaca nemestrina herpesvirus 7	MneHV7	NC_030200	137448	84
β	Roseolovirus	1940555	Murine roseolovirus	MRV	NC_033620	173861	132
γ	-	1452540	Felis catus gammaherpesvirus 1	FcaGHV1	NC_028099	122522	87
γ	-	1780507	Myotis gammaherpesvirus 8	MyHV8	NC_029255	129563	77
γ	Lymphocryptovirus	106331	Callitrichine gammaherpesvirus 3	CalHV3	NC_004367	149696	72
γ	Lymphocryptovirus	10376	Human gammaherpesvirus 4	HHV4	NC_007605	171823	95
γ	Lymphocryptovirus	12509	Human herpesvirus 4 type 2	HHV4-2	NC_009334	172764	80
γ	Lymphocryptovirus	45455	Macacine gammaherpesvirus 4	McHV4	NC_006146	171096	80
γ	Macavirus	35252	Alcelaphine gammaherpesvirus 1	AlHV1	NC_002531	130608	71
γ	Macavirus	138184	Alcelaphine gammaherpesvirus 2	AlHV2	NC_024382	137090	70
γ	Macavirus	1504288	Bovine gammaherpesvirus 6	BoHV6	NC_024303	144898	79
γ	Macavirus	10398	Ovine gammaherpesvirus 2	OHV2	NC_007646	135135	73
γ	Percavirus	12657	Equid gammaherpesvirus 2	EHV2	NC_001650	184439	78
γ	Percavirus	10371	Equid gammaherpesvirus 5	EHV5	NC_026421	182380	79
γ	Rhadinovirus	85618	Ateline gammaherpesvirus 3	AtHV3	NC_001987	108409	71
γ	Rhadinovirus	10385	Bovine gammaherpesvirus 4	BoHV4	NC_002665	108873	79
γ	Rhadinovirus	2022783	Common bottlenose dolphin gammaherpesvirus 1 strain Sarasota	DeHV1	NC_035117	167212	72
γ	Rhadinovirus	1605972	Cricetid gammaherpesvirus 2	CrHV2	NC_015049	124335	82
γ	Rhadinovirus	37296	Human gammaherpesvirus 8	HHV8	NC_009333	137969	86
γ	Rhadinovirus	154334	Macacine gammaherpesvirus 5	McHV5	NC_003401	133719	89
γ	Rhadinovirus	33708	Murid gammaherpesvirus 4	MuHV4	NC_001826	119451	80
γ	Rhadinovirus	10381	Saimiriine gammaherpesvirus 2	SaHV2	NC_001350	112930	76
Malaco-	Aurivirus	1241371	Abalone herpesvirus	AbHV	NC_018874	211518	118
Malaco-	Ostreavirus	654903	Ostreid herpesvirus 1	OsHV1	NC_005881	207439	127
Allo-	Cyprinivirus	1283343	Anguillid herpesvirus 1	AngHV1	NC_013668	248526	134
Allo-	Cyprinivirus	317858	Cyprinid herpesvirus 1	CyHV1	NC_019491	291144	143
Allo-	Cyprinivirus	317878	Cyprinid herpesvirus 2	CyHV2	NC_019495	290304	154
Allo-	Cyprinivirus	180230	Cyprinid herpesvirus 3	CyHV3	NC_009127	295146	163
Allo-	Ictalurivirus	766178	Ictalurid herpesvirus 1	IcHV1	NC_001493	134226	90
Allo-	Batrachovirus	1283342	Ranid herpesvirus 1	RaHV1	NC_008211	220859	132
Allo-	Batrachovirus	389214	Ranid herpesvirus 2	RaHV2	NC_008210	231801	147
Allo-	Batrachovirus	1987509	Ranid herpesvirus 3	RaHV3	NC_034618	207914	186
