# Supplementary material for: The evolution of protein domain repertoires: Shedding light on the origins of the Herpesviridae family
Source: Virus Evol. 2020 Feb 5;6(1):veaa001. doi: 10.1093/ve/veaa001 (PMC7000910; doi:10.1093/ve/veaa001)
Supplement: veaa001_Supplementary_Data [file veaa001_supplementary_data.zip › Supplemental_Table_S1.xlsx]

## Sheet: Table S1
Supplemental Table S1. Matrix of domain counts per herpesvirus species (Family: Herspeviridae).
Group	Virus / Domain	1	2	3	4	5	6	7	8	9	10	11	12	13	14	15	16	17	18	19	20	21	22	23	24	25	26	27	28	29	30	31	32	33	34	35	36	37	38	39	40	41	42	43	44	45	46	47	48
		PF00001 (7tm_1)	PF00008 (EGF)	PF00010 (HLH)	PF00020 (TNFR_c6)	PF00047 (ig)	PF00048 (IL8)	PF00059 (Lectin_C)	PF00069 (Pkinase)	PF00084 (Sushi)	PF00097 (zf-C3HC4)	PF00111 (Fer2)	PF00129 (MHC_I)	PF00132 (Hexapep)	PF00134 (Cyclin_N)	PF00136 (DNA_pol_B)	PF00151 (Lipase)	PF00170 (bZIP_1)	PF00186 (DHFR_1)	PF00229 (TNF)	PF00268 (Ribonuc_red_sm)	PF00270 (DEAD)	PF00278 (Orn_DAP_Arg_deC)	PF00303 (Thymidylat_synt)	PF00317 (Ribonuc_red_lgN)	PF00452 (Bcl-2)	PF00489 (IL6)	PF00519 (PPV_E1_C)	PF00605 (IRF)	PF00606 (Glycoprotein_B)	PF00619 (CARD)	PF00692 (dUTPase)	PF00693 (Herpes_TK)	PF00716 (Peptidase_S21)	PF00726 (IL10)	PF00747 (Viral_DNA_bp)	PF00805 (Pentapeptide)	PF00852 (Glyco_transf_10)	PF00867 (XPG_I)	PF01027 (Bax1-I)	PF01054 (MMTV_SAg)	PF01057 (Parvo_NS1)	PF01163 (RIO1)	PF01335 (DED)	PF01366 (PRTP)	PF01391 (Collagen)	PF01403 (Sema)	PF01443 (Viral_helicase1)	PF01499 (Herpes_UL25)
Alphaherpesvirinae	AnHV1	0	0	0	0	0	0	0	1	0	0	0	0	0	0	1	0	0	0	0	1	0	0	0	1	0	0	0	0	1	0	1	1	1	0	1	0	0	1	0	0	0	0	0	1	0	0	0	1
Alphaherpesvirinae	AtHV1	0	0	0	0	0	0	0	1	0	1	0	0	0	0	1	0	0	0	0	1	0	0	0	1	0	0	0	0	1	0	1	1	1	0	1	0	0	1	0	0	0	0	0	1	0	0	0	1
Alphaherpesvirinae	BoHV1	0	0	0	0	0	0	0	1	0	1	0	0	0	0	1	0	0	0	0	1	0	0	0	1	0	0	0	0	1	0	1	1	1	0	1	0	0	1	0	0	0	0	0	1	4	0	0	1
Alphaherpesvirinae	BoHV5	0	0	0	0	0	0	0	1	0	1	0	0	0	0	1	0	0	0	0	1	0	0	0	1	0	0	0	0	1	0	1	1	1	0	1	0	0	1	0	0	0	0	0	1	0	0	0	1
Alphaherpesvirinae	CaHV1	0	0	0	0	0	0	0	1	0	1	0	0	0	0	1	0	0	0	0	0	1	0	0	0	0	0	0	0	1	0	1	1	1	0	1	0	0	0	0	0	0	0	0	1	0	0	0	1
Alphaherpesvirinae	CeHV1	0	0	0	0	0	0	0	1	0	2	0	0	1	0	1	0	0	0	0	1	0	0	0	1	0	0	0	0	1	0	1	1	1	0	1	0	0	1	0	0	0	0	0	1	2	0	0	1
Alphaherpesvirinae	CeHV16	0	0	0	0	0	0	0	1	0	2	0	0	0	0	1	0	0	0	0	1	0	0	0	1	0	0	0	0	1	0	1	1	1	0	1	0	0	1	0	0	0	0	0	1	6	0	0	1
Alphaherpesvirinae	CeHV2	0	0	0	0	0	0	0	1	0	2	0	0	0	0	1	0	0	0	0	1	0	0	0	1	0	0	0	0	1	0	1	1	1	0	1	0	0	1	0	0	0	0	0	1	0	0	0	1
Alphaherpesvirinae	CeHV9	0	0	0	0	0	0	0	2	0	1	0	0	0	0	1	0	0	0	0	1	0	0	1	1	0	0	0	0	1	0	1	1	1	0	1	0	0	1	0	0	0	0	0	1	0	0	0	1
Alphaherpesvirinae	ChHV1	0	0	0	0	0	0	0	1	0	2	0	0	0	0	1	0	0	0	0	1	0	0	0	1	0	0	0	0	1	0	1	1	1	0	1	0	0	1	0	0	0	0	0	1	0	0	0	1
Alphaherpesvirinae	CoHV1	0	0	0	0	0	0	0	1	0	0	0	0	0	0	1	1	0	0	0	1	0	0	0	1	0	0	0	0	1	0	1	1	1	0	1	0	0	1	0	0	0	0	0	1	0	0	0	1
Alphaherpesvirinae	EHV1	0	0	0	0	0	0	0	1	0	1	0	0	0	0	1	0	0	0	0	1	0	0	0	1	0	0	0	0	1	0	1	1	1	0	1	0	0	1	0	0	0	0	0	1	0	0	0	1
Alphaherpesvirinae	EHV3	0	0	0	0	0	0	0	1	0	1	0	0	0	0	1	0	0	0	0	1	0	0	0	1	0	0	0	0	1	0	1	1	1	0	1	0	0	1	0	0	0	0	0	1	4	0	0	1
Alphaherpesvirinae	EHV4	0	0	0	0	0	0	0	1	0	1	0	0	0	0	1	0	0	0	0	1	0	0	0	1	0	0	0	0	1	0	1	1	1	0	1	0	0	1	0	0	0	0	0	1	0	0	0	1
Alphaherpesvirinae	EHV8	0	0	0	0	0	0	0	1	0	2	0	0	0	0	1	0	0	0	0	1	0	0	0	1	0	0	0	0	1	0	1	1	1	0	1	0	0	1	0	0	0	0	0	1	0	0	0	1
Alphaherpesvirinae	EHV9	0	0	0	0	0	0	0	1	0	1	0	0	0	0	1	0	0	0	0	1	0	0	0	1	0	0	0	0	1	0	1	1	1	0	1	0	0	1	0	0	0	0	0	1	0	0	0	1
Alphaherpesvirinae	FaHV1	0	0	0	0	0	0	0	1	0	0	0	0	0	0	1	1	0	0	0	1	0	0	0	1	0	0	0	0	1	0	1	1	1	0	1	0	0	1	0	0	0	0	0	1	0	0	0	1
Alphaherpesvirinae	FBaHV1	0	0	0	0	0	0	0	1	0	2	0	0	0	0	1	0	0	0	0	1	0	0	0	1	0	0	0	0	1	0	1	1	1	0	1	0	0	1	0	0	0	0	0	1	0	0	0	1
Alphaherpesvirinae	FeHV1	0	0	0	0	0	0	0	1	0	1	0	0	0	0	1	0	0	0	0	1	0	0	0	1	0	0	0	0	1	0	1	1	1	0	1	0	0	0	0	0	0	0	0	1	0	0	0	1
Alphaherpesvirinae	GaHV1	0	0	0	0	0	0	0	2	0	0	0	0	0	0	1	0	0	0	0	1	0	0	0	1	0	0	0	0	1	0	1	1	1	0	2	0	0	0	0	0	0	0	0	1	0	0	0	1
Alphaherpesvirinae	GaHV2	0	0	0	0	0	2	0	2	0	0	0	0	0	0	1	1	2	0	0	1	0	0	0	1	0	0	0	0	1	0	1	1	1	0	1	0	0	1	0	0	0	0	0	1	0	0	0	1
Alphaherpesvirinae	GaHV3	0	0	0	0	0	0	0	2	0	0	0	0	0	0	1	0	0	0	0	1	0	0	0	1	0	0	0	0	1	0	1	1	1	0	1	0	0	1	0	0	0	0	0	1	0	0	0	1
Alphaherpesvirinae	HHV1	0	0	0	0	0	0	0	1	0	2	0	0	0	0	1	0	0	0	0	1	0	0	0	1	0	0	0	0	1	0	1	1	1	0	1	0	0	1	0	0	0	0	0	1	0	0	0	1
Alphaherpesvirinae	HHV2	0	0	0	0	0	0	0	1	0	2	0	0	0	0	1	0	0	0	0	1	0	0	0	1	0	0	0	0	1	0	1	1	1	0	1	0	0	1	0	0	0	0	0	1	0	0	0	1
Alphaherpesvirinae	HHV3	0	0	0	0	0	0	0	1	0	1	0	0	0	0	1	0	0	0	0	1	0	0	1	1	0	0	0	0	1	0	1	1	1	0	1	0	0	1	0	0	0	0	0	1	0	0	0	1
Alphaherpesvirinae	LHV4	0	0	0	0	0	0	0	1	0	2	0	0	0	0	1	0	0	0	0	1	0	0	0	1	0	0	0	0	1	0	1	1	1	0	1	0	0	1	0	0	0	0	0	1	0	0	0	1
Alphaherpesvirinae	MaHV1	0	0	0	0	0	0	0	1	0	2	0	0	0	0	1	0	0	0	0	1	0	0	2	1	0	0	0	0	1	0	1	1	1	0	1	0	0	1	0	0	0	0	0	1	0	0	0	1
Alphaherpesvirinae	MeHV1	0	0	0	0	0	0	0	2	0	0	0	0	0	0	1	0	0	0	0	1	0	0	0	1	2	0	0	0	1	0	1	1	1	0	1	0	0	1	0	0	0	0	0	1	0	0	0	1
Alphaherpesvirinae	PsHV1	0	0	0	0	0	0	0	2	0	0	0	0	0	0	1	0	0	0	0	1	0	0	0	1	0	0	0	0	1	0	1	1	2	0	1	0	0	0	0	0	0	0	0	1	0	0	0	1
Alphaherpesvirinae	SaHV1	0	0	0	0	0	0	0	1	0	1	0	0	0	0	1	0	0	0	0	1	0	0	0	1	0	0	0	0	1	0	1	1	1	0	1	0	0	1	0	0	0	0	0	1	0	0	0	1
Alphaherpesvirinae	SpHV2	0	0	0	0	0	0	0	1	0	1	0	0	0	0	1	0	0	0	0	1	0	0	0	1	0	0	0	0	1	0	2	1	1	0	1	0	0	1	0	0	0	0	0	1	0	0	0	1
Alphaherpesvirinae	SuHV1	0	0	0	0	0	0	0	1	0	1	0	0	0	0	1	0	0	0	0	1	0	0	0	1	0	0	0	0	1	0	1	1	1	0	1	0	0	0	0	0	0	0	0	1	0	0	0	1
Alphaherpesvirinae	TeHV3	0	0	0	0	0	0	1	3	0	0	0	0	0	0	1	0	0	0	0	1	0	0	1	1	0	0	0	0	1	0	1	1	1	1	1	0	0	1	0	0	0	0	0	1	0	1	0	1
Betaherpesvirinae	AoHV1	1	0	0	1	0	1	0	0	0	0	0	2	0	0	1	0	0	0	0	0	0	0	0	0	0	0	0	0	1	0	1	0	1	1	1	0	0	0	1	0	0	0	0	1	0	0	0	1
Betaherpesvirinae	CavHV2	1	0	0	0	0	1	0	0	0	0	0	0	0	0	1	0	0	0	0	0	0	0	0	0	0	0	0	0	1	0	1	0	1	0	1	0	0	0	0	0	0	0	0	1	0	0	0	1
Betaherpesvirinae	CeHV5	6	1	0	1	0	2	0	0	0	0	0	0	0	0	1	0	0	0	0	0	0	0	0	0	0	0	0	0	1	0	1	0	1	1	1	0	0	0	5	0	0	0	0	1	0	0	0	1
Betaherpesvirinae	CeHV5t2	6	0	0	1	0	3	0	0	0	0	1	0	0	0	1	0	0	0	0	0	0	0	0	0	0	0	0	0	1	0	1	0	1	1	2	0	0	0	5	0	0	0	0	1	0	0	0	1
Betaherpesvirinae	CyCMV	6	1	0	0	0	2	0	0	0	0	0	0	0	0	1	0	0	0	0	0	0	0	0	0	0	0	0	0	1	0	1	0	1	0	1	0	0	0	4	0	0	0	0	1	0	0	0	1
Betaherpesvirinae	ElHV1	2	0	0	0	3	0	0	0	0	0	0	0	0	0	1	0	0	0	0	1	0	0	0	0	0	0	0	0	1	0	0	1	1	0	1	0	1	0	0	0	0	0	0	1	0	0	0	1
Betaherpesvirinae	ElHV4	2	0	0	0	0	0	0	0	0	0	0	0	0	0	1	0	0	0	0	1	0	0	0	0	0	0	0	0	1	0	0	1	1	0	1	0	0	0	0	0	0	0	0	1	0	0	0	1
Betaherpesvirinae	ElHV5	2	0	0	0	3	0	0	0	0	0	0	0	0	0	1	0	0	0	0	1	0	0	0	0	0	0	0	0	1	0	0	1	1	0	1	0	1	0	0	0	0	1	0	1	0	0	0	1
Betaherpesvirinae	HHV5	3	0	0	1	0	1	0	0	0	0	0	1	0	0	1	0	0	0	0	0	0	0	0	0	0	0	0	0	1	0	1	0	1	0	1	0	0	0	5	0	0	0	0	1	0	0	0	1
Betaherpesvirinae	HHV6A	2	0	0	0	0	0	0	0	0	0	0	0	0	0	1	0	0	0	0	0	0	0	0	0	0	0	0	0	1	0	1	0	1	0	1	0	0	0	0	0	1	0	0	1	0	0	0	1
Betaherpesvirinae	HHV6B	2	0	0	0	0	0	0	0	0	0	0	0	0	0	1	0	0	0	0	0	0	0	0	0	0	0	1	0	1	0	1	0	1	0	1	0	0	0	0	0	1	0	0	1	0	0	0	1
Betaherpesvirinae	HHV7	1	0	0	0	0	0	0	0	0	0	0	0	0	0	1	0	0	0	0	0	0	0	0	0	0	0	0	0	1	0	1	0	1	0	1	0	0	0	0	0	0	0	0	1	0	0	0	1
Betaherpesvirinae	McHV3	6	0	0	0	0	1	0	0	0	0	0	0	0	0	1	0	0	0	0	0	0	0	0	0	0	0	0	0	1	0	1	0	1	0	1	0	0	0	4	0	0	0	0	1	0	0	0	1
Betaherpesvirinae	MneHV7	2	0	0	0	0	0	0	0	0	0	0	0	0	0	1	0	0	0	0	0	0	0	0	0	0	0	0	0	1	0	1	0	1	0	1	0	0	0	0	0	0	0	0	1	0	0	0	1
Betaherpesvirinae	MRV	1	0	0	0	1	0	1	0	0	0	0	0	0	0	1	0	0	0	0	0	0	0	0	0	0	0	0	0	1	0	0	0	1	0	1	0	0	0	0	0	0	0	0	1	0	0	0	1
Betaherpesvirinae	MuHV1	1	0	0	0	0	1	0	0	0	0	0	0	0	0	1	0	0	0	0	0	0	0	0	0	0	0	0	0	1	0	1	0	1	0	1	0	0	0	0	0	0	0	0	1	0	0	0	1
Betaherpesvirinae	MuHV2	1	0	0	0	0	0	0	0	0	0	0	0	0	0	1	0	0	0	0	0	0	0	0	0	0	0	0	0	1	0	1	0	1	0	1	0	0	0	0	0	1	0	0	1	0	0	0	1
Betaherpesvirinae	MuHV8	2	0	0	0	1	1	1	0	0	0	0	0	0	0	1	0	0	0	0	0	0	0	0	0	0	0	0	0	1	0	1	0	1	0	1	0	0	0	0	0	0	0	0	1	0	0	0	1
Betaherpesvirinae	PnHV2	3	0	0	1	0	0	0	0	0	0	0	2	0	0	1	0	0	0	0	0	0	0	0	0	0	0	0	0	1	0	1	0	1	0	1	0	0	0	3	0	0	0	0	1	0	0	0	1
Betaherpesvirinae	SaHV4	2	0	0	0	0	0	1	0	0	0	0	5	0	0	1	0	0	0	0	0	0	0	0	0	0	0	0	0	1	0	1	0	1	0	1	0	0	0	1	0	0	0	0	1	0	0	0	1
Betaherpesvirinae	SuHV2	1	0	0	0	0	0	0	0	0	0	0	0	0	0	1	0	0	0	0	0	0	0	0	0	0	0	0	0	1	0	0	0	1	0	1	0	0	0	0	0	0	0	0	1	0	0	0	1
Betaherpesvirinae	TuHV1	1	0	0	0	0	0	0	0	0	0	0	0	0	0	2	0	0	0	0	0	0	0	0	0	0	0	0	0	1	0	0	0	1	0	1	0	0	0	0	0	0	0	0	1	0	0	0	1
Gammaherpesvirinae	AlHV1	0	0	0	0	0	0	1	0	0	0	0	0	0	0	1	0	0	0	0	1	0	0	0	1	0	0	0	0	1	0	2	1	1	0	1	0	0	0	0	0	0	0	0	1	0	1	1	1
Gammaherpesvirinae	AlHV2	0	0	0	0	0	0	1	0	0	0	0	0	0	0	1	0	0	0	0	1	0	0	0	1	0	0	0	0	1	0	2	1	1	2	1	0	0	0	0	0	0	0	0	1	0	1	0	1
Gammaherpesvirinae	AtHV3	0	0	0	0	0	0	0	1	4	0	0	0	0	1	1	0	0	0	0	1	0	0	1	1	0	0	0	0	1	0	2	1	1	0	1	0	0	0	0	1	0	0	0	1	2	0	0	1
Gammaherpesvirinae	BoHV4	0	0	0	0	0	0	0	0	0	0	0	0	0	0	1	0	0	0	0	1	0	0	0	1	0	0	0	0	1	0	1	1	1	0	1	0	0	0	0	0	0	0	1	1	0	0	0	1
Gammaherpesvirinae	BoHV6	0	0	0	0	0	0	1	0	0	0	0	0	0	0	1	0	0	0	0	1	0	1	0	1	0	0	0	0	1	0	1	1	1	1	1	0	0	0	0	0	0	0	1	1	0	0	0	1
Gammaherpesvirinae	CalHV3	0	0	0	0	0	0	0	0	0	0	0	0	0	0	1	0	0	0	0	1	0	0	0	1	1	0	0	0	1	0	1	1	1	0	1	0	0	0	0	0	0	0	0	1	0	0	0	1
Gammaherpesvirinae	CrHV2	0	0	0	0	0	0	1	1	5	0	0	2	0	1	1	0	0	0	0	1	0	0	0	1	0	0	0	0	1	0	1	1	1	0	1	0	0	0	0	1	0	0	0	2	0	0	0	1
Gammaherpesvirinae	DeHV1	0	0	0	0	0	0	0	0	0	0	0	0	0	0	1	0	0	0	1	1	0	0	0	1	1	0	0	0	1	0	1	1	1	0	1	0	0	0	0	0	0	0	2	1	7	0	0	1
Gammaherpesvirinae	EHV2	3	0	0	0	0	0	1	0	0	0	0	0	0	0	1	0	0	0	0	1	0	0	1	1	0	0	0	0	1	1	2	1	1	1	1	0	0	0	0	0	0	0	1	1	0	0	0	1
Gammaherpesvirinae	EHV5	2	0	0	0	2	0	1	0	0	0	0	0	0	0	1	0	0	0	0	1	0	0	1	1	0	0	0	0	1	1	2	1	1	1	1	0	0	0	0	0	0	0	2	1	0	0	0	1
Gammaherpesvirinae	FcaGHV1	1	0	0	0	0	1	0	0	0	0	0	0	0	0	1	0	0	0	0	1	0	0	1	1	1	0	0	0	1	0	2	1	1	0	1	0	0	0	0	0	0	0	1	1	3	0	0	1
Gammaherpesvirinae	HHV4	0	0	0	0	0	0	0	0	0	0	0	0	0	0	1	0	0	0	0	1	0	0	0	1	1	0	0	0	1	0	1	1	1	1	1	1	0	0	0	0	0	0	0	1	0	0	0	1
Gammaherpesvirinae	HHV4t2	0	0	0	0	0	0	0	0	0	0	0	0	0	0	1	0	0	0	0	1	0	0	0	1	1	0	0	0	1	0	1	1	1	1	1	0	0	0	0	0	0	0	0	1	0	0	0	1
Gammaherpesvirinae	HHV8	1	0	0	0	1	3	0	0	4	0	0	0	0	1	1	0	0	1	0	1	0	0	1	1	1	1	0	1	1	0	2	1	1	0	1	0	0	0	0	0	0	0	1	1	0	0	0	1
Gammaherpesvirinae	McHV4	0	0	0	0	0	0	1	0	0	0	0	0	0	0	1	0	0	0	0	1	0	0	0	1	1	0	0	0	1	0	1	1	1	1	1	0	0	0	0	0	0	0	0	2	0	0	0	1
Gammaherpesvirinae	McHV5	1	0	0	0	1	1	0	0	8	0	0	0	0	1	1	0	0	1	0	1	0	0	1	1	0	0	0	4	1	0	2	1	1	0	1	0	0	0	0	0	0	0	1	1	0	0	0	1
Gammaherpesvirinae	MuHV4	0	0	0	0	0	0	0	0	4	0	0	0	0	1	1	0	0	0	0	1	0	0	0	1	0	0	0	0	1	0	1	1	1	0	1	0	0	0	0	0	0	0	0	1	0	0	0	1
Gammaherpesvirinae	MyHV8	1	0	1	0	2	0	1	0	3	0	0	0	0	0	1	0	0	1	0	1	0	0	1	1	1	0	0	0	1	0	2	1	1	1	1	0	0	0	0	0	0	0	1	1	0	0	0	1
Gammaherpesvirinae	OHV2	0	0	0	0	0	0	0	0	0	0	0	0	0	0	1	0	0	0	0	1	0	0	0	1	0	0	0	0	1	0	1	1	1	2	1	0	0	0	0	0	0	0	0	1	0	1	1	1
Gammaherpesvirinae	SaHV2	1	0	0	0	0	0	0	0	4	0	0	0	0	1	1	0	0	1	0	1	0	0	1	1	0	0	0	0	1	0	2	1	1	0	1	0	0	0	0	1	0	0	0	1	0	0	0	1
Malacoherpesviridae	AbHV	0	0	0	0	0	0	0	0	0	0	0	0	0	0	1	0	0	0	0	1	0	0	0	1	0	0	0	0	0	0	1	0	0	0	0	0	0	0	0	0	0	0	0	0	0	0	0	0
Malacoherpesviridae	OsHV1	0	0	0	0	0	0	0	0	0	0	0	0	0	0	1	0	0	0	0	1	0	0	0	1	0	0	0	0	0	0	2	0	0	0	0	0	0	0	0	0	0	0	0	0	0	0	0	0
Alloherpesviridae	RaHV1	0	0	0	2	1	0	0	2	0	1	0	0	0	0	1	0	0	0	0	0	0	0	0	0	0	0	0	0	0	0	0	0	0	0	0	0	0	0	0	0	0	0	0	0	0	0	0	0
Alloherpesviridae	RaHV2	0	0	0	1	2	0	0	1	0	0	0	0	0	0	1	0	0	0	0	0	0	0	0	0	0	0	0	0	0	0	1	0	0	0	0	0	0	0	0	0	0	0	0	0	0	0	0	0
Alloherpesviridae	RaHV3	0	0	0	1	0	0	0	1	0	0	0	0	0	0	1	0	0	0	0	0	0	0	0	0	0	0	0	0	0	0	0	0	0	0	0	0	0	0	0	0	0	0	0	0	0	0	0	0
Alloherpesviridae	AngHV1	0	0	0	5	0	0	0	1	0	2	0	0	0	0	1	0	0	1	0	1	0	0	1	1	0	0	0	0	0	0	2	0	0	1	0	0	0	0	0	0	0	0	0	0	2	0	0	0
Alloherpesviridae	CyHV1	0	0	0	5	0	0	0	1	0	3	0	0	1	0	1	0	1	0	0	1	0	0	0	1	0	0	0	0	0	0	1	0	0	0	0	0	0	0	0	0	0	0	0	0	0	0	0	0
Alloherpesviridae	CyHV2	0	0	0	1	0	0	0	1	0	3	0	0	0	0	1	0	0	0	0	1	0	0	0	1	0	0	0	0	0	0	1	0	0	0	0	0	0	0	0	0	0	0	0	0	0	0	0	0
Alloherpesviridae	CyHV3	0	0	0	1	0	0	0	1	0	2	0	0	0	0	1	0	0	0	0	1	0	0	0	1	0	0	0	0	0	0	1	0	0	0	0	0	0	0	0	0	0	0	0	0	0	0	0	0
Alloherpesviridae	IcHV1	0	0	0	0	0	0	0	6	0	0	0	0	0	0	1	0	0	0	0	0	0	0	0	0	0	0	0	0	0	0	1	0	0	0	0	0	0	0	0	0	0	0	0	0	0	0	0	0
[truncated: 271 more columns]
