# Supplementary material for: The evolution of protein domain repertoires: Shedding light on the origins of the Herpesviridae family
Source: Virus Evol. 2020 Feb 5;6(1):veaa001. doi: 10.1093/ve/veaa001 (PMC7000910; doi:10.1093/ve/veaa001)
Supplement: veaa001_Supplementary_Data [file veaa001_supplementary_data.zip › Supplemental_Table_S2.xlsx]

## Sheet: Table S2
Supplemental Table S2. List of all domains identified in herpesviruses (Family: Herspeviridae). Domains are classified in functional categories: 'Envelope', 'Tegument', 'DNA Replication, recombination and metabolism', Capsid assembly and structure', 'Modulation and Control', ' Auxiliary' and 'Unknown'. Such functions were assigned based on information found on Pfam; Interpro; Pfam2GO, MOCARSKI, 2…
Domain	Frequency	Distribution	Main function	Pfam description	GO terms
PF00132 (Hexapep)	0.75	α	Auxiliary	Bacterial transferase hexapeptide (six repeats)
PF00151 (Lipase)	3	α	Auxiliary	Lipase
PF04537 (Herpes_UL55)	27	α	Auxiliary	Herpesvirus UL55 protein	GO:viral life cycle ; GO:0019058
PF04846 (Herpes_pp38)	3	α	Auxiliary	Herpesvirus pp38 phosphoprotein
PF06307 (Herpes_IR6)	8.25	α	Auxiliary	Herpesvirus IR6 protein
PF12678 (zf-rbx1)	3	α	Auxiliary	RING-H2 zinc finger domain	GO:zinc ion binding ; GO:0008270
PF12874 (zf-met)	0.75	α	Auxiliary	Zinc-finger of C2H2 type
PF13445 (zf-RING_UBOX)	3.75	α	Auxiliary	RING-type zinc-finger
PF13488 (Gly-zipper_Omp)	0.75	α	Auxiliary	Glycine zipper
PF13639 (zf-RING_2)	20.25	α	Auxiliary	Ring finger domain
PF00059 (Lectin_C)	12	α + β + γ	Auxiliary	Lectin C-type domain
PF01712 (dNK)	26.25	α + β + γ	Auxiliary	Deoxynucleoside kinase
PF01771 (Herpes_alk_exo)	75	α + β + γ	Auxiliary	Herpesvirus alkaline exonuclease
PF04797 (Herpes_ORF11)	27.75	α + β + γ	Auxiliary	Herpesvirus dUTPase protein
PF00303 (Thymidylat_synt)	12	α + γ	Auxiliary	Thymidylate synthase
PF01403 (Sema)	3.75	α + γ	Auxiliary	Sema domain	GO:protein binding ; GO:0005515
PF13885 (Keratin_B2_2)	3	α + γ	Auxiliary	Keratin, high sulfur B2 protein	GO:keratin filament ; GO:0045095
PF00111 (Fer2)	0.75	β	Auxiliary	2Fe-2S iron-sulfur cluster binding domain	GO:electron transfer activity ; GO:0009055;GO:iron-sulfur cluster binding ; GO:0051536
PF00852 (Glyco_transf_10)	2.25	β	Auxiliary	Glycosyltransferase family 10 (fucosyltransferase) C-term	GO:fucosyltransferase activity ; GO:0008417;GO:protein glycosylation ; GO:0006486;GO:membrane ; GO:0016020
PF01163 (RIO1)	0.75	β	Auxiliary	RIO1 family
PF01762 (Galactosyl_T)	0.75	β	Auxiliary	Galactosyltransferase	GO:galactosyltransferase activity ; GO:0008378;GO:protein glycosylation ; GO:0006486;GO:membrane ; GO:0016020
PF03064 (U79_P34)	18.75	β	Auxiliary	HSV U79 / HCMV P34
PF03162 (Y_phosphatase2)	0.75	β	Auxiliary	Tyrosine phosphatase family
PF17039 (Glyco_tran_10_N)	2.25	β	Auxiliary	Fucosyltransferase, N-terminal
PF17205 (PSI_integrin)	0.75	β	Auxiliary	Integrin plexin domain
PF17636 (UL21a)	6	β	Auxiliary	Viral Unique Long protein 21a
PF02485 (Branch)	3.75	β + γ	Auxiliary	Core-2/I-Branching enzyme	GO:acetylglucosaminyltransferase activity ; GO:0008375;GO:membrane ; GO:0016020
PF00186 (DHFR_1)	3.75	γ	Auxiliary	Dihydrofolate reductase	GO:dihydrofolate reductase activity ; GO:0004146;GO:tetrahydrofolate biosynthetic process ; GO:0046654;GO:oxidation-reduction process ; GO:0055114
PF00278 (Orn_DAP_Arg_deC)	0.75	γ	Auxiliary	Pyridoxal-dependent decarboxylase, C-terminal sheet domain	GO:catalytic activity ; GO:0003824
PF02769 (AIRS_C)	20.25	γ	Auxiliary	AIR synthase related protein, C-terminal domain
PF02784 (Orn_Arg_deC_N)	0.75	γ	Auxiliary	Pyridoxal-dependent decarboxylase, pyridoxal binding domain	GO:catalytic activity ; GO:0003824
PF02960 (K1)	0.75	γ	Auxiliary	K1 glycoprotein
PF03363 (Herpes_LP)	3	γ	Auxiliary	Herpesvirus leader protein
PF08465 (Herpes_TK_C)	18.75	γ	Auxiliary	Thymidine kinase from Herpesvirus C-terminal	GO:thymidine kinase activity ; GO:0004797;GO:ATP binding ; GO:0005524
PF09213 (M3)	0.75	γ	Auxiliary	M3	GO:chemokine binding ; GO:0019956
PF12906 (RINGv)	6	γ	Auxiliary	RING-variant domain	GO:zinc ion binding ; GO:0008270
PF13507 (GATase_5)	20.25	γ	Auxiliary	CobB/CobQ-like glutamine amidotransferase domain
PF04496 (Herpes_UL35)	30	α	Capsid assembly and structure	Herpesvirus UL35 family	GO:viral capsid ; GO:0019028
PF00716 (Peptidase_S21)	75	α + β + γ	Capsid assembly and structure	Assemblin (Peptidase family S21)	GO:serine-type endopeptidase activity ; GO:0004252;GO:proteolysis ; GO:0006508
PF01366 (PRTP)	75	α + β + γ	Capsid assembly and structure	Herpesvirus processing and transport protein	GO:viral DNA genome packaging ; GO:0019073
PF01499 (Herpes_UL25)	75	α + β + γ	Capsid assembly and structure	Herpesvirus UL25 family	GO:viral genome packaging ; GO:0019072;GO:host cell nucleus ; GO:0042025
PF01673 (Herpes_env)	75	α + β + γ	Capsid assembly and structure	Herpesvirus putative major envelope glycoprotein	GO:viral envelope ; GO:0019031
PF01763 (Herpes_UL6)	75	α + β + γ	Capsid assembly and structure	Herpesvirus UL6 like	GO:DNA packaging ; GO:0006323
PF01802 (Herpes_V23)	75	α + β + γ	Capsid assembly and structure	Herpesvirus VP23 like capsid protein	GO:structural molecule activity ; GO:0005198;GO:viral capsid ; GO:0019028
PF02499 (DNA_pack_C)	75	α + β + γ	Capsid assembly and structure	Probable DNA packing protein, C-terminus	GO:DNA packaging ; GO:0006323
PF02500 (DNA_pack_N)	75	α + β + γ	Capsid assembly and structure	Probable DNA packing protein, N-terminus	GO:DNA packaging ; GO:0006323
PF02718 (Herpes_UL31)	75	α + β + γ	Capsid assembly and structure	Herpesvirus UL31-like protein	GO:viral budding from nuclear membrane ; GO:0046765;GO:exit of virus from host cell nucleus by nuclear egress ; GO:0046802
PF03122 (Herpes_MCP)	75	α + β + γ	Capsid assembly and structure	Herpes virus major capsid protein	GO:structural molecule activity ; GO:0005198;GO:viral capsid ; GO:0019028
PF03327 (Herpes_VP19C)	75	α + β + γ	Capsid assembly and structure	Herpesvirus capsid shell protein VP19C	GO:DNA binding ; GO:0003677;GO:viral capsid assembly ; GO:0019069
PF03581 (Herpes_UL33)	75	α + β + γ	Capsid assembly and structure	Herpesvirus UL33-like protein	GO:viral DNA genome packaging ; GO:0019073
PF04541 (Herpes_U34)	72.75	α + β + γ	Capsid assembly and structure	Herpesvirus virion protein U34
PF04559 (Herpes_UL17)	75	α + β + γ	Capsid assembly and structure	Herpesvirus UL17 protein	GO:DNA packaging ; GO:0006323;GO:virion ; GO:0019012
PF17086 (HV_small_capsid)	18	β	Capsid assembly and structure	Small capsid protein of Herpesviridae
PF06112 (Herpes_capsid)	18	γ	Capsid assembly and structure	Gammaherpesvirus capsid protein	GO:viral capsid ; GO:0019028
PF00270 (DEAD)	0.75	α	DNA Replication, recombination and metabolism	DEAD/DEAH box helicase	GO:nucleic acid binding ; GO:0003676;GO:ATP binding ; GO:0005524
PF02282 (Herpes_UL42)	30	α	DNA Replication, recombination and metabolism	DNA polymerase processivity factor (UL42)	GO:DNA binding ; GO:0003677;GO:DNA replication ; GO:0006260
PF11590 (DNAPolymera_Pol)	17.25	α	DNA Replication, recombination and metabolism	DNA polymerase catalytic subunit Pol	GO:DNA-directed DNA polymerase activity ; GO:0003887;GO:RNA-DNA hybrid ribonuclease activity ; GO:0004523
PF02399 (Herpes_ori_bp)	42	α + β	DNA Replication, recombination and metabolism	Origin of replication binding protein	GO:DNA replication origin binding ; GO:0003688;GO:ATP binding ; GO:0005524;GO:DNA replication ; GO:0006260
PF00136 (DNA_pol_B)	75	α + β + γ	DNA Replication, recombination and metabolism	DNA polymerase family B	GO:nucleotide binding ; GO:0000166;GO:DNA binding ; GO:0003677
PF00268 (Ribonuc_red_sm)	54.75	α + β + γ	DNA Replication, recombination and metabolism	Ribonucleotide reductase, small chain	GO:oxidation-reduction process ; GO:0055114
PF00692 (dUTPase)	69	α + β + γ	DNA Replication, recombination and metabolism	dUTPase
PF00693 (Herpes_TK)	56.25	α + β + γ	DNA Replication, recombination and metabolism	Thymidine kinase from herpesvirus	GO:thymidine kinase activity ; GO:0004797;GO:ATP binding ; GO:0005524;GO:TMP biosynthetic process ; GO:0006230
PF00747 (Viral_DNA_bp)	75	α + β + γ	DNA Replication, recombination and metabolism	ssDNA binding protein	GO:single-stranded DNA binding ; GO:0003697;GO:DNA replication ; GO:0006260;GO:host cell nucleus ; GO:0042025
PF02689 (Herpes_Helicase)	75	α + β + γ	DNA Replication, recombination and metabolism	Helicase	GO:helicase activity ; GO:0004386;GO:ATP binding ; GO:0005524
PF02867 (Ribonuc_red_lgC)	72.75	α + β + γ	DNA Replication, recombination and metabolism	Ribonucleotide reductase, barrel domain	GO:DNA replication ; GO:0006260;GO:oxidation-reduction process ; GO:0055114
PF03104 (DNA_pol_B_exo1)	75	α + β + γ	DNA Replication, recombination and metabolism	DNA polymerase family B, exonuclease domain
PF03121 (Herpes_UL52)	75	α + β + γ	DNA Replication, recombination and metabolism	Herpesviridae UL52/UL70 DNA primase
PF03167 (UDG)	75	α + β + γ	DNA Replication, recombination and metabolism	Uracil DNA glycosylase superfamily
PF03324 (Herpes_HEPA)	72.75	α + β + γ	DNA Replication, recombination and metabolism	Herpesvirus DNA helicase/primase complex associated protein	GO:viral genome replication ; GO:0019079
PF00317 (Ribonuc_red_lgN)	51.75	α + γ	DNA Replication, recombination and metabolism	Ribonucleotide reductase, all-alpha domain	GO:ribonucleoside-diphosphate reductase activity, thioredoxin disulfide as acceptor ; GO:0004748;GO:ATP binding ; GO:0005524;GO:DNA replication ; GO:0006260;GO:oxidation-reduction process ; GO:0055114
PF00519 (PPV_E1_C)	0.75	β	DNA Replication, recombination and metabolism	Papillomavirus helicase	GO:DNA binding ; GO:0003677;GO:ATP-dependent DNA helicase activity ; GO:0004003;GO:ATP binding ; GO:0005524;GO:DNA replication ; GO:0006260
PF01057 (Parvo_NS1)	3	β	DNA Replication, recombination and metabolism	Parvovirus non-structural protein NS1	GO:viral genome replication ; GO:0019079
PF03325 (Herpes_PAP)	18.75	β	DNA Replication, recombination and metabolism	Herpesvirus polymerase accessory protein	GO:DNA polymerase processivity factor activity ; GO:0030337;GO:viral genome replication ; GO:0019079
PF08724 (Rep_N)	2.25	β	DNA Replication, recombination and metabolism	Rep protein catalytic domain like
PF09588 (YqaJ)	2.25	β + γ	DNA Replication, recombination and metabolism	YqaJ-like viral recombinase domain
PF00010 (HLH)	0.75	γ	DNA Replication, recombination and metabolism	Helix-loop-helix DNA-binding domain	GO:protein dimerization activity ; GO:0046983
PF01443 (Viral_helicase1)	2.25	γ	DNA Replication, recombination and metabolism	Viral (Superfamily 1) RNA helicase	GO:ATP binding ; GO:0005524
PF04929 (Herpes_DNAp_acc)	20.25	γ	DNA Replication, recombination and metabolism	Herpes DNA replication accessory factor
PF05774 (Herpes_heli_pri)	15.75	γ	DNA Replication, recombination and metabolism	Herpesvirus helicase-primase complex component
PF01537 (Herpes_glycop_D)	30.75	α	Envelope	Herpesvirus glycoprotein D/GG/GX domain	GO:integral component of membrane ; GO:0016021
PF01621 (Fusion_gly_K)	33	α	Envelope	Cell fusion glycoprotein K	GO:membrane ; GO:0016020
PF01688 (Herpes_gI)	32.25	α	Envelope	Alphaherpesvirus glycoprotein I	GO:host cell ; GO:0043657
PF02124 (Marek_A)	33	α	Envelope	Marek's disease glycoprotein A
PF02480 (Herpes_gE)	33	α	Envelope	Alphaherpesvirus glycoprotein E
PF03229 (Alpha_GJ)	5.25	α	Envelope	Alphavirus glycoprotein J	GO:suppression by virus of host apoptotic process ; GO:0019050
PF04534 (Herpes_UL56)	6.75	α	Envelope	Herpesvirus UL56 protein
PF04544 (Herpes_UL20)	33	α	Envelope	Herpesvirus egress protein UL20	GO:viral life cycle ; GO:0019058
PF05072 (Herpes_UL43)	24.75	α	Envelope	Herpesvirus UL43 protein	GO:membrane ; GO:0016020;GO:viral tegument ; GO:0019033
PF05259 (Herpes_UL1)	32.25	α	Envelope	Herpesvirus glycoprotein L
PF05473 (UL45)	27	α	Envelope	UL45 protein, carbohydrate-binding C-type lectin-like
PF05955 (Herpes_gp2)	6.75	α	Envelope	Equine herpesvirus glycoprotein gp2	GO:viral process ; GO:0016032;GO:integral component of membrane ; GO:0016021
PF06072 (Herpes_US9)	23.25	α	Envelope	Alphaherpesvirus tegument protein US9	GO:intracellular transport of virus ; GO:0075733
PF12524 (GlyL_C)	18.75	α	Envelope	dsDNA virus glycoprotein L C terminal
PF17503 (DUF5435)	5.25	α	Envelope	Family of unknown function (DUF5435)
PF00606 (Glycoprotein_B)	75	α + β + γ	Envelope	Herpesvirus Glycoprotein B ectodomain
PF01528 (Herpes_glycop)	75	α + β + γ	Envelope	Herpesvirus glycoprotein M
PF02489 (Herpes_glycop_H)	72	α + β + γ	Envelope	Herpesvirus glycoprotein H main domain
PF03554 (Herpes_UL73)	62.25	α + β + γ	Envelope	UL73 viral envelope glycoprotein
PF05702 (Herpes_UL49_5)	35.25	α + β + γ	Envelope	Herpesvirus UL49.5 envelope/tegument protein
PF07654 (C1-set)	9.75	α + β + γ	Envelope	Immunoglobulin C1-set domain
PF08205 (C2-set_2)	8.25	α + β + γ	Envelope	CD80-like C2-set immunoglobulin domain
PF17416 (Glycoprot_B_PH1)	75	α + β + γ	Envelope	Herpesvirus Glycoprotein B
PF17417 (Glycoprot_B_PH2)	75	α + β + γ	Envelope	Herpesvirus Glycoprotein B PH-like domain
PF17488 (Herpes_glycoH_C)	75	α + β + γ	Envelope	Herpesvirus glycoprotein H C-terminal domain
PF00020 (TNFR_c6)	5.25	β	Envelope	TNFR/NGFR cysteine-rich region	GO:protein binding ; GO:0005515
PF01027 (Bax1-I)	8.25	β	Envelope	Inhibitor of apoptosis-promoting Bax1
PF01801 (Cytomega_gL)	21.75	β	Envelope	Cytomegalovirus glycoprotein L	GO:viral process ; GO:0016032;GO:viral envelope ; GO:0019031
PF02440 (Adeno_E3_CR1)	2.25	β	Envelope	Adenovirus E3 region protein CR1
PF05467 (Herpes_U47)	3.75	β	Envelope	Herpesvirus glycoprotein U47
PF05963 (Cytomega_US3)	6	β	Envelope	Cytomegalovirus US3 protein
PF05984 (Cytomega_UL20A)	0.75	β	Envelope	Cytomegalovirus UL20A protein
PF06084 (Cytomega_TRL10)	3	β	Envelope	Cytomegalovirus TRL10 protein
PF07402 (Herpes_U26)	5.25	β	Envelope	Human herpesvirus U26 protein	GO:integral component of membrane ; GO:0016021
PF07413 (Herpes_UL37_2)	17.25	β	Envelope	Betaherpesvirus immediate-early glycoprotein UL37
PF07679 (I-set)	0.75	β	Envelope	Immunoglobulin I-set domain
PF07982 (Herpes_UL74)	12	β	Envelope	Herpes UL74 glycoproteins
PF08001 (CMV_US)	6.75	β	Envelope	CMV US	GO:evasion or tolerance by virus of host immune response ; GO:0030683;GO:integral to host endoplasmic reticulum membrane ; GO:0044386
PF10323 (7TM_GPCR_Srv)	2.25	β	Envelope	Serpentine type 7TM GPCR chemoreceptor Srv
PF10682 (UL40)	3	β	Envelope	Glycoprotein of human cytomegalovirus HHV-5
PF10838 (DUF2677)	6	β	Envelope	Protein of unknown function (DUF2677)
PF11088 (RL11D)	0.75	β	Envelope	Glycoprotein encoding membrane proteins RL5A and RL6
PF11359 (gpUL132)	6	β	Envelope	Glycoprotein UL132
PF11668 (Gp_UL130)	6	β	Envelope	HCMV glycoprotein pUL130
PF11770 (GAPT)	2.25	β	Envelope	GRB2-binding adapter (GAPT)	GO:integral component of membrane ; GO:0016021
PF12154 (HCMVantigenic_N)	0.75	β	Envelope	Glycoprotein B N-terminal antigenic domain of HCMV
PF12216 (m04gp34like)	0.75	β	Envelope	Immune evasion protein
PF12507 (HCMV_UL139)	2.25	β	Envelope	Human Cytomegalovirus UL139 protein
PF12522 (UL73_N)	0.75	β	Envelope	Cytomegalovirus glycoprotein N terminal
PF16758 (UL141)	6.75	β	Envelope	Herpes-like virus membrane glycoprotein UL141
PF17087 (HHV-5_US34A)	2.25	β	Envelope	Herpesvirus US34A protein family
PF17582 (UL20)	6	β	Envelope	Cytomegalovirus UL20
PF17591 (UL41A)	6	β	Envelope	Herpesvirus UL41A
PF17609 (HCMV_UL124)	2.25	β	Envelope	Family of unknown function
PF17616 (US6)	2.25	β	Envelope	Viral unique short region 6
PF17617 (US10)	2.25	β	Envelope	Viral unique short region 10
PF17622 (UL16)	2.25	β	Envelope	Viral unique long protein 16
PF17624 (US30)	2.25	β	Envelope	Family of unknown function
PF00001 (7tm_1)	29.25	β + γ	Envelope	7 transmembrane receptor (rhodopsin family)	GO:G-protein coupled receptor activity ; GO:0004930;GO:G-protein coupled receptor signaling pathway ; GO:0007186;GO:integral component of membrane ; GO:0016021
PF00047 (ig)	8.25	β + γ	Envelope	Immunoglobulin domain
PF00129 (MHC_I)	5.25	β + γ	Envelope	Class I Histocompatibility antigen, domains alpha 1 and 2
PF07686 (V-set)	14.25	β + γ	Envelope	Immunoglobulin V-set domain
PF10320 (7TM_GPCR_Srsx)	6.75	β + γ	Envelope	Serpentine type 7TM GPCR chemoreceptor Srsx
PF01733 (Nucleoside_tran)	0.75	γ	Envelope	Nucleoside transporter	GO:nucleoside transmembrane transporter activity ; GO:0005337;GO:nucleoside transmembrane transport ; GO:1901642;GO:integral component of membrane ; GO:0016021
PF04633 (Herpes_BMRF2)	20.25	γ	Envelope	Herpesvirus BMRF2 protein
PF05109 (Herpes_BLLF1)	3.75	γ	Envelope	Herpes virus major outer envelope glycoprotein (BLLF1)	GO:viral life cycle ; GO:0019058;GO:viral envelope ; GO:0019031
PF05297 (Herpes_LMP1)	3	γ	Envelope	Herpesvirus latent membrane protein 1 (LMP1)	GO:transformation of host cell by virus ; GO:0019087;GO:integral component of membrane ; GO:0016021
PF07415 (Herpes_LMP2)	3	γ	Envelope	Gammaherpesvirus latent membrane protein (LMP2) protein	GO:viral latency ; GO:0019042;GO:host cell membrane ; GO:0033644
PF11049 (KSHV_K1)	0.75	γ	Envelope	Glycoprotein K1 of Kaposi's sarcoma-associated herpes virus
PF11108 (Phage_glycop_gL)	20.25	γ	Envelope	Viral glycoprotein L	GO:fusion of virus membrane with host plasma membrane ; GO:0019064
PF00097 (zf-C3HC4)	24	α	Modulation and Control	Zinc finger, C3HC4 type (RING finger)	GO:metal ion binding ; GO:0046872
PF00170 (bZIP_1)	0.75	α	Modulation and Control	bZIP transcription factor	GO:DNA binding transcription factor activity ; GO:0003700;GO:regulation of transcription, DNA-templated ; GO:0006355
PF02479 (Herpes_IE68)	30	α	Modulation and Control	Herpesvirus immediate early protein
PF03131 (bZIP_Maf)	0.75	α	Modulation and Control	bZIP Maf transcription factor	GO:DNA binding ; GO:0003677;GO:regulation of transcription, DNA-templated ; GO:0006355;GO:nucleus ; GO:0005634
PF03584 (Herpes_ICP4_N)	32.25	α	Modulation and Control	Herpesvirus ICP4-like protein N-terminal region	GO:positive regulation of transcription, DNA-templated ; GO:0045893;GO:host cell nucleus ; GO:0042025
PF03585 (Herpes_ICP4_C)	30	α	Modulation and Control	Herpesvirus ICP4-like protein C-terminal region	GO:positive regulation of transcription, DNA-templated ; GO:0045893;GO:host cell nucleus ; GO:0042025
PF05363 (Herpes_US12)	5.25	α	Modulation and Control	Herpesvirus US12 family	GO:evasion or tolerance of host defenses by virus ; GO:0019049
PF10488 (PP1c_bdg)	5.25	α	Modulation and Control	Phosphatase-1 catalytic subunit binding region
PF12815 (CTD)	0.75	α	Modulation and Control	Spt5 C-terminal nonapeptide repeat binding Spt4
PF13920 (zf-C3HC4_3)	15	α	Modulation and Control	Zinc finger, C3HC4 type (RING finger)
PF13923 (zf-C3HC4_2)	20.25	α	Modulation and Control	Zinc finger, C3HC4 type (RING finger)
PF14531 (Kinase-like)	0.75	α	Modulation and Control	Kinase-like
PF16852 (HHV-1_VABD)	3	α	Modulation and Control	Herpes viral adaptor-to-host cellular mRNA binding domain
PF00048 (IL8)	12.75	α + β + γ	Modulation and Control	Small cytokines (intecrine/chemokine), interleukin-8 like	GO:chemokine activity ; GO:0008009;GO:immune response ; GO:0006955;GO:extracellular region ; GO:0005576
PF00726 (IL10)	12.75	α + β + γ	Modulation and Control	Interleukin 10
PF05459 (Herpes_UL69)	75	α + β + γ	Modulation and Control	Herpesvirus transcriptional regulator family	GO:regulation of transcription, DNA-templated ; GO:0006355
PF00452 (Bcl-2)	9	α + γ	Modulation and Control	Apoptosis regulator proteins, Bcl-2 family	GO:regulation of apoptotic process ; GO:0042981
PF07714 (Pkinase_Tyr)	33.75	α + γ	Modulation and Control	Protein tyrosine kinase	GO:protein kinase activity ; GO:0004672;GO:protein phosphorylation ; GO:0006468
PF00008 (EGF)	2.25	β	Modulation and Control	EGF-like domain
PF03361 (Herpes_IE2_3)	18.75	β	Modulation and Control	Herpes virus intermediate/early protein 2/3	GO:regulation of transcription, DNA-templated ; GO:0006355
PF03753 (HHV6-IE)	3.75	β	Modulation and Control	Human herpesvirus 6 immediate early protein
PF06284 (Cytomega_UL84)	9.75	β	Modulation and Control	Cytomegalovirus UL84 protein
PF07340 (Herpes_IE1)	8.25	β	Modulation and Control	Cytomegalovirus IE1 protein	GO:regulation of viral process ; GO:0050792;GO:host cell nucleus ; GO:0042025
PF11624 (M157)	3	β	Modulation and Control	MHC class I-like protein M157
PF12721 (RHIM)	0.75	β	Modulation and Control	RIP homotypic interaction motif
PF17442 (U62_UL91)	18.75	β	Modulation and Control	Functional domain of U62 and UL91 proteins
PF17465 (Putative_CCL4)	2.25	β	Modulation and Control	Chemokine-like protein, HHV-6 U83 gene product
PF17638 (UL42)	8.25	β	Modulation and Control	HCMV UL42
PF03049 (Herpes_UL79)	42	β + γ	Modulation and Control	UL79 family
PF00084 (Sushi)	6.75	γ	Modulation and Control	Sushi repeat (SCR repeat)
PF00134 (Cyclin_N)	6	γ	Modulation and Control	Cyclin, N-terminal domain
PF00229 (TNF)	0.75	γ	Modulation and Control	TNF(Tumour Necrosis Factor) family	GO:tumor necrosis factor receptor binding ; GO:0005164;GO:immune response ; GO:0006955;GO:membrane ; GO:0016020
PF00489 (IL6)	0.75	γ	Modulation and Control	Interleukin-6/G-CSF/MGF family	GO:interleukin-6 receptor binding ; GO:0005138;GO:immune response ; GO:0006955;GO:extracellular region ; GO:0005576
PF00605 (IRF)	2.25	γ	Modulation and Control	Interferon regulatory factor transcription factor	GO:transcription regulatory region DNA binding ; GO:0044212
PF00619 (CARD)	2.25	γ	Modulation and Control	Caspase recruitment domain	GO:regulation of apoptotic process ; GO:0042981
PF01335 (DED)	9	γ	Modulation and Control	Death effector domain	GO:protein binding ; GO:0005515;GO:regulation of apoptotic process ; GO:0042981
PF02180 (BH4)	0.75	γ	Modulation and Control	Bcl-2 homology region 4	GO:regulation of apoptotic process ; GO:0042981
PF02905 (EBV-NA1)	3.75	γ	Modulation and Control	Epstein Barr virus nuclear antigen-1, DNA-binding domain	GO:DNA binding ; GO:0003677;GO:regulation of DNA replication ; GO:0006275;GO:positive regulation of transcription, DNA-templated ; GO:0045893;GO:host cell nucleus ; GO:0042025
PF03326 (Herpes_TAF50)	20.25	γ	Modulation and Control	Herpesvirus transcription activation factor (transactivator)	GO:regulation of transcription, DNA-templated ; GO:0006355
PF05009 (EBV-NA3)	3	γ	Modulation and Control	Epstein-Barr virus nuclear antigen 3 (EBNA-3)	GO:viral process ; GO:0016032;GO:host cell nucleus ; GO:0042025
PF06083 (IL17)	0.75	γ	Modulation and Control	Interleukin-17	GO:cytokine activity ; GO:0005125;GO:extracellular region ; GO:0005576
PF06126 (Herpes_LAMP2)	0.75	γ	Modulation and Control	Herpesvirus Latent membrane protein 2
PF06861 (BALF1)	9	γ	Modulation and Control	BALF1 protein
PF07188 (KSHV_K8)	0.75	γ	Modulation and Control	Kaposi's sarcoma-associated herpesvirus (KSHV) K8 protein
PF07716 (bZIP_2)	0.75	γ	Modulation and Control	Basic region leucine zipper	GO:DNA binding transcription factor activity ; GO:0003700;GO:regulation of transcription, DNA-templated ; GO:0006355
PF09080 (K-cyclin_vir_C)	2.25	γ	Modulation and Control	K cyclin, C terminal
PF09241 (Herp-Cyclin)	2.25	γ	Modulation and Control	Herpesviridae viral cyclin
PF10401 (IRF-3)	2.25	γ	Modulation and Control	Interferon-regulatory factor 3	GO:DNA binding transcription factor activity ; GO:0003700;GO:regulation of transcription, DNA-templated ; GO:0006355
PF14565 (IL22)	3	γ	Modulation and Control	Interleukin 22 IL-10-related T-cell-derived-inducible factor	GO:extracellular region ; GO:0005576
PF15209 (IL31)	0.75	γ	Modulation and Control	Interleukin 31
PF15286 (Bcl-2_3)	2.25	γ	Modulation and Control	Apoptosis regulator M11, B cell 2 leukaemia/lymphoma like
PF00867 (XPG_I)	27.75	α	Tegument	XPG I-region	GO:nuclease activity ; GO:0004518
PF02232 (Alpha_TIF)	32.25	α	Tegument	Alpha trans-inducing protein (Alpha-TIF)	GO:DNA binding ; GO:0003677;GO:regulation of transcription, DNA-templated ; GO:0006355
PF03252 (Herpes_UL21)	33	α	Tegument	Herpesvirus UL21
PF03362 (Herpes_UL47)	32.25	α	Tegument	Herpesvirus UL47 protein	GO:regulation of transcription, DNA-templated ; GO:0006355
PF03387 (Herpes_UL46)	33	α	Tegument	Herpesvirus UL46 protein	GO:regulation of transcription, DNA-templated ; GO:0006355
PF03580 (Herpes_UL14)	33	α	Tegument	Herpesvirus UL14-like protein
PF03586 (Herpes_UL36)	33	α	Tegument	Herpesvirus UL36 tegument protein	GO:NEDD8-specific protease activity ; GO:0019784;GO:viral DNA genome replication ; GO:0039693
PF03970 (Herpes_UL37_1)	32.25	α	Tegument	Herpesvirus UL37 tegument protein	GO:virion assembly ; GO:0019068
PF04540 (Herpes_UL51)	33	α	Tegument	Herpesvirus UL51 protein
PF04823 (Herpes_UL49_2)	33	α	Tegument	Herpesvirus UL49 tegument protein
PF07013 (DUF1314)	15	α	Tegument	Protein of unknown function (DUF1314)
PF11094 (UL11)	30.75	α	Tegument	Membrane-associated tegument protein
PF12149 (HSV_VP16_C)	8.25	α	Tegument	Herpes simplex virus virion protein 16 C terminal
PF02393 (US22)	20.25	α + β	Tegument	US22 like
PF01646 (Herpes_UL24)	75	α + β + γ	Tegument	Herpes virus proteins UL24 and UL76
PF01677 (Herpes_UL7)	72	α + β + γ	Tegument	Herpesvirus UL7 like
PF03044 (Herpes_UL16)	74.25	α + β + γ	Tegument	Herpesvirus UL16/UL94 family
PF04843 (Herpes_teg_N)	75	α + β + γ	Tegument	Herpesvirus tegument protein, N-terminal conserved region
PF00069 (Pkinase)	35.25	α + γ	Tegument	Protein kinase domain	GO:protein kinase activity ; GO:0004672;GO:ATP binding ; GO:0005524;GO:protein phosphorylation ; GO:0006468
PF04529 (Herpes_U59)	21.75	β	Tegument	Herpesvirus U59 protein
PF04637 (Herpes_pp85)	21.75	β	Tegument	Herpesvirus phosphoprotein 85 (HHV6-7 U14/HCMV UL25)
PF05784 (Herpes_UL82_83)	18.75	β	Tegument	Betaherpesvirus UL82/83 protein N terminus	GO:pathogenesis ; GO:0009405
PF06070 (Herpes_UL32)	18.75	β	Tegument	Herpesvirus large structural phosphoprotein UL32	GO:structural molecule activity ; GO:0005198
PF06734 (UL97)	21.75	β	Tegument	UL97	GO:protein kinase activity ; GO:0004672;GO:ATP binding ; GO:0005524;GO:viral process ; GO:0016032
PF10867 (DUF2664)	18	β	Tegument	Protein of unknown function (DUF2664)
PF17474 (U71)	12	β	Tegument	Tegument protein UL11 homolog
PF03117 (Herpes_UL49_1)	42	β + γ	Tegument	UL49 family	GO:viral process ; GO:0016032;GO:viral tegument ; GO:0019033
PF04523 (Herpes_U30)	39.75	β + γ	Tegument	Herpes virus tegument protein U30	GO:virion assembly ; GO:0019068
PF04533 (Herpes_U44)	42	β + γ	Tegument	Herpes virus U44 protein
PF04682 (Herpes_BTRF1)	18.75	γ	Tegument	Herpesvirus BTRF1 protein conserved region
PF05734 (DUF832)	20.25	γ	Tegument	Herpesvirus protein of unknown function (DUF832)
PF05812 (Herpes_BLRF2)	20.25	γ	Tegument	Herpesvirus BLRF2 protein
PF05852 (DUF848)	20.25	γ	Tegument	Gammaherpesvirus protein of unknown function (DUF848)
PF10813 (DUF2733)	18.75	γ	Tegument	Protein of unknown function (DUF2733)
PF12818 (Tegument_dsDNA)	20.25	γ	Tegument	dsDNA viral tegument protein
PF02053 (Gene66)	27	α	Unknown	Gene 66 (IR5) protein	GO:zinc ion binding ; GO:0008270
PF02476 (US2)	27.75	α	Unknown	US2 family
PF03128 (CXCXC)	0.75	α	Unknown	CXCXC repeat
PF03277 (Herpes_UL4)	32.25	α	Unknown	Herpesvirus UL4 family
PF03369 (Herpes_UL3)	32.25	α	Unknown	Herpesvirus UL3 protein
PF04527 (Retinin_C)	0.75	α	Unknown	Drosophila Retinin like protein
PF04886 (PT)	0.75	α	Unknown	PT repeat
PF07153 (Marek_SORF3)	8.25	α	Unknown	Marek's disease-like virus SORF3 protein
PF07420 (DUF1509)	6.75	α	Unknown	Protein of unknown function (DUF1509)
PF11278 (DUF3079)	0.75	α	Unknown	Protein of unknown function (DUF3079)
PF17502 (DUF5434)	6	α	Unknown	Family of unknown function (DUF5434)
PF01391 (Collagen)	6.75	α + γ	Unknown	Collagen triple helix repeat (20 copies)
PF02389 (Cornifin)	2.25	α + γ	Unknown	Cornifin (SPRR) family
PF02957 (TT_ORF2)	2.25	β	Unknown	TT viral ORF2
PF03098 (An_peroxidase)	3.75	β	Unknown	Animal haem peroxidase
PF04489 (DUF570)	18.75	β	Unknown	Protein of unknown function (DUF570)
PF04532 (DUF587)	21.75	β	Unknown	Protein of unknown function (DUF587)
PF05613 (Herpes_U15)	6	β	Unknown	Human herpesvirus U15 protein
PF05906 (DUF865)	3.75	β	Unknown	Herpesvirus-7 repeat of unknown function (DUF865)
PF05999 (Herpes_U5)	20.25	β	Unknown	Herpesvirus U5-like family
PF06501 (Herpes_U55)	18	β	Unknown	Human herpesvirus U55 protein
PF08196 (UL2)	2.25	β	Unknown	UL2 protein
PF08983 (DUF1856)	2.25	β	Unknown	Domain of unknown function (DUF1856)
PF12435 (DUF3678)	0.75	β	Unknown	Protein of unknown function (DUF3678)
PF16086 (DUF4816)	0.75	β	Unknown	Domain of unknown function (DUF4816)
PF17494 (DUF5429)	0.75	β	Unknown	Family of unknown function (DUF5429)
PF17604 (DUF5500)	8.25	β	Unknown	Family of unknown function (DUF5500)
PF17640 (UL17)	2.25	β	Unknown	Uncharacterized UL17
PF03038 (Herpes_UL95)	42	β + γ	Unknown	UL95 family
PF03043 (Herpes_UL87)	42	β + γ	Unknown	Herpesvirus UL87 family
PF03048 (Herpes_UL92)	42	β + γ	Unknown	UL92 family
PF00805 (Pentapeptide)	0.75	γ	Unknown	Pentapeptide repeats (8 copies)
PF01054 (MMTV_SAg)	3	γ	Unknown	Mouse mammary tumour virus superantigen
PF04793 (Herpes_BBRF1)	18	γ	Unknown	BRRF1-like protein
PF05338 (DUF717)	15.75	γ	Unknown	Protein of unknown function (DUF717)
PF07397 (DUF1502)	0.75	γ	Unknown	Repeat of unknown function (DUF1502)
PF09838 (DUF2065)	2.25	γ	Unknown	Uncharacterized protein conserved in bacteria (DUF2065)
PF11666 (DUF2933)	0.75	γ	Unknown	Protein of unknown function (DUF2933)
PF17532 (DUF5451)	3	γ	Unknown	Family of unknown function (DUF5451)
